# Supplementary material for: Risk of depression in family caregivers: unintended consequence of COVID-19
Source: BJPsych Open. 2020 Oct 12;6(6):e119. doi: 10.1192/bjo.2020.99 (PMC7550870; doi:10.1192/bjo.2020.99)
Supplement: Supplementary file 1 [file bjosup.zip]

Archive with 2 entries (2 files):
- S205647242000099Xsup001.pdf
- S205647242000099Xsup002.pdf
